# Supplementary material for: The Influence of Flavonoids with -Br, -Cl Atoms and -NO2, -CH3 Groups on the Growth Kinetics and the Number of Pathogenic and Probiotic Microorganisms
Source: Int J Mol Sci. 2024 Aug 27;25(17):9269. doi: 10.3390/ijms25179269 (PMC11395712; doi:10.3390/ijms25179269)
Supplement: Supplementary file 1 [file ijms-25-09269-s001.zip]

Archive with 1 entries (1 files):
- ijms-3118281-supplementary.pdf
